# Supplementary material for: Dietary Fat and Protein Intake in Relation to Plasma Sphingolipids as Determined by a Large-Scale Lipidomic Analysis
Source: Metabolites. 2021 Feb 8;11(2):93. doi: 10.3390/metabo11020093 (PMC7915172; doi:10.3390/metabo11020093)
Supplement: Supplementary file 1 [file metabolites-11-00093-s001.zip]

Archive with 1 entries (1 files):
- metabolites-1090318-supplementary.xlsx
