# Supplementary material for: Dietary Fat and Protein Intake in Relation to Plasma Sphingolipids as Determined by a Large-Scale Lipidomic Analysis
Source: Metabolites. 2021 Feb 8;11(2):93. doi: 10.3390/metabo11020093 (PMC7915172; doi:10.3390/metabo11020093)
Supplement: Supplementary file 1 [file metabolites-11-00093-s001.zip › metabolites-1090318-supplementary.xlsx]

## Sheet: S1-S5
	Supplemental Table S1. Mean concentrations and standard deviations of sphingolipids measured1							Supplemental Table S2. Associations between protein intake and individual sphingolipid concentrations1,2								Supplemental Table S3. Associations between saturated fat intake and individual sphingolipid concentrations1,2								Supplemental Table S4. Associations between polyunsaturated fat intake and individual sphingolipid concentrations1,2								Supplemental Table S5. Associations between monounsaturated fat intake and individual sphingolipid concentrations1,2
				P-value	Mean (nM)	S.D.			β3			P-value	95% CI				β3			P-value	95% CI				β3			P-value	95% CI				β3			P-value	95% CI
	Cer 16:1;O2/16:0	0.0432562	4.41	0.000**	3.20122	1.05291		Cer 16:1;O2/16:0	0.19093	0.0432562	4.41	0.000**	0.106113	0.275747		Cer 16:1;O2/16:0	0.0996419	0.0432105	2.31	0.021	0.0149143	0.18437		Cer 16:1;O2/16:0	0.0116021	0.0368169	0.32	0.753	-0.0605888	0.083793		Cer 16:1;O2/16:0	-0.113122	0.043578	-2.6	0.009	-0.19857	-0.0276734
	Cer 16:1;O2/18:0	0.0416698	4.57	0.000**	6.39905	2.82515		Cer 16:1;O2/18:0	0.190397	0.0416698	4.57	0.000**	0.108691	0.272104		Cer 16:1;O2/18:0	0.0789896	0.04163	1.9	0.058	-0.002639	0.160618		Cer 16:1;O2/18:0	-0.0299372	0.0354703	-0.84	0.399	-0.0994877	0.0396133		Cer 16:1;O2/18:0	-0.0811917	0.0419841	-1.93	0.053	-0.163515	0.0011312
	Cer 16:1;O2/20:0	0.0373294	1.81	0.071	15.7709	7.61551		Cer 16:1;O2/20:0	0.0673803	0.0373294	1.81	0.071	-0.0058156	0.140576		Cer 16:1;O2/20:0	0.100362	0.0372637	2.69	0.007**	0.0272949	0.173429		Cer 16:1;O2/20:0	-0.0228538	0.03175	-0.72	0.472	-0.0851095	0.0394018		Cer 16:1;O2/20:0	-0.0638254	0.0375806	-1.7	0.09	-0.137514	0.009863
	Cer 16:1;O2/22:0	0.0355671	0.39	0.696	49.128	24.559		Cer 16:1;O2/22:0	0.0139107	0.0355671	0.39	0.696	-0.0558296	0.083651		Cer 16:1;O2/22:0	0.114028	0.035517	3.21	0.001**	0.0443864	0.18367		Cer 16:1;O2/22:0	0.061929	0.0302617	2.05	0.041	0.0025915	0.121266		Cer 16:1;O2/22:0	-0.0598432	0.035819	-1.67	0.095	-0.130078	0.0103912
	Cer 16:1;O2/23:0	0.0382682	2.43	0.015**	22.2776	10.0846		Cer 16:1;O2/23:0	0.0930937	0.0382682	2.43	0.015**	0.018057	0.16813		Cer 16:1;O2/23:0	0.105162	0.0382018	2.75	0.006**	0.0302557	0.180068		Cer 16:1;O2/23:0	0.0438646	0.0325492	1.35	0.178	-0.0199583	0.107688		Cer 16:1;O2/23:0	-0.116278	0.0385266	-3.02	0.003	-0.191821	-0.0407342
	Cer 16:1;O2/24:0	0.0388628	0.75	0.453	91.3536	39.8942		Cer 16:1;O2/24:0	0.0291392	0.0388628	0.75	0.453	-0.0470634	0.105342		Cer 16:1;O2/24:0	0.13157	0.0387828	3.39	0.001**	0.0555247	0.207616		Cer 16:1;O2/24:0	0.0864973	0.0330443	2.62	0.009	0.0217037	0.151291		Cer 16:1;O2/24:0	-0.0988725	0.0391126	-2.53	0.012	-0.175565	-0.0221801
	Cer 16:1;O2/24:1	0.0368527	3.36	0.001**	27.8956	13.1459		Cer 16:1;O2/24:1	0.123804	0.0368527	3.36	0.001**	0.0515429	0.196065		Cer 16:1;O2/24:1	0.107566	0.0367638	2.93	0.003**	0.0354795	0.179653		Cer 16:1;O2/24:1	-0.0292211	0.0313241	-0.93	0.351	-0.0906417	0.0321995		Cer 16:1;O2/24:1	-0.108329	0.0370765	-2.92	0.004	-0.181029	-0.0356291
	Cer 18:1;O2/16:0	0.0442274	-0.14	0.888	101.061	23.1664		Cer 18:1;O2/16:0	-0.0062287	0.0442274	-0.14	0.888	-0.0929502	0.0804927		Cer 18:1;O2/16:0	-0.0185113	0.0442149	-0.42	0.675	-0.105208	0.0681858		Cer 18:1;O2/16:0	-0.0793783	0.0376727	-2.11	0.035	-0.153247	-0.0055094		Cer 18:1;O2/16:0	0.0241098	0.0445909	0.54	0.589	-0.0633246	0.111544
	Cer 18:1;O2/18:0	0.0382965	-0.89	0.372	60.8736	28.0117		Cer 18:1;O2/18:0	-0.0341987	0.0382965	-0.89	0.372	-0.109291	0.0408934		Cer 18:1;O2/18:0	0.0524615	0.0381628	1.37	0.169	-0.0223685	0.127291		Cer 18:1;O2/18:0	-0.122148	0.032516	-3.76	0.000**	-0.185906	-0.0583907		Cer 18:1;O2/18:0	-0.0103673	0.0384873	-0.27	0.788	-0.0858337	0.065099
	Cer 18:1;O2/20:0	0.0365652	-2.76	0.006**	71.0784	30.0841		Cer 18:1;O2/20:0	-0.101009	0.0365652	-2.76	0.006**	-0.172707	-0.029312		Cer 18:1;O2/20:0	0.0632468	0.0364506	1.74	0.083	-0.0082259	0.13472		Cer 18:1;O2/20:0	-0.0868599	0.0310572	-2.8	0.005**	-0.147757	-0.0259626		Cer 18:1;O2/20:0	0.0277988	0.0367606	0.76	0.45	-0.0442818	0.0998794
	Cer 18:1;O2/22:0	0.0362234	-4.74	0.000**	471.29	169.369		Cer 18:1;O2/22:0	-0.171557	0.0362234	-4.74	0.000**	-0.242584	-0.10053		Cer 18:1;O2/22:0	0.110763	0.0361946	3.06	0.002**	0.039792	0.181733		Cer 18:1;O2/22:0	0.0030049	0.030839	0.1	0.922	-0.0574646	0.0634744		Cer 18:1;O2/22:0	0.0232222	0.0365024	0.64	0.525	-0.0483521	0.0947964
	Cer 18:1;O2/23:0	0.0357424	-1.94	0.053	348.483	113.057		Cer 18:1;O2/23:0	-0.0692258	0.0357424	-1.94	0.053	-0.13931	0.0008583		Cer 18:1;O2/23:0	0.0517276	0.0357049	1.45	0.148	-0.0182829	0.121738		Cer 18:1;O2/23:0	-0.0405094	0.0304218	-1.33	0.183	-0.100161	0.0191421		Cer 18:1;O2/23:0	0.0062327	0.0360086	0.17	0.863	-0.0643733	0.0768387
	Cer 18:1;O2/24:0	0.0370232	-4.39	0.000**	1498.76	487.623		Cer 18:1;O2/24:0	-0.162347	0.0370232	-4.39	0.000**	-0.234942	-0.0897516		Cer 18:1;O2/24:0	0.0773265	0.0370153	2.09	0.037	0.0047465	0.149906		Cer 18:1;O2/24:0	0.0132731	0.0315383	0.42	0.674	-0.0485676	0.0751139		Cer 18:1;O2/24:0	-0.006561	0.0373301	-0.18	0.86	-0.0797583	0.0666363
	Cer 18:1;O2/24:1	0.0382811	1.34	0.181	438.616	145.395		Cer 18:1;O2/24:1	0.0512425	0.0382811	1.34	0.181	-0.0238195	0.126304		Cer 18:1;O2/24:1	0.0277585	0.038223	0.73	0.468	-0.0471896	0.102707		Cer 18:1;O2/24:1	-0.107015	0.0325673	-3.29	0.001**	-0.170874	-0.0431569		Cer 18:1;O2/24:1	-0.0378267	0.0385481	-0.98	0.327	-0.113412	0.0377588
	Cer 18:1;O2/25:0	0.0400213	-1.83	0.068	58.7177	18.2949		Cer 18:1;O2/25:0	-0.0731697	0.0400213	-1.83	0.068	-0.151644	0.0053043		Cer 18:1;O2/25:0	-0.0312474	0.0400336	-0.78	0.435	-0.109746	0.0472508		Cer 18:1;O2/25:0	-0.053368	0.03411	-1.56	0.118	-0.120251	0.0135153		Cer 18:1;O2/25:0	-0.0113481	0.0403741	-0.28	0.779	-0.090514	0.0678178
	Cer 18:1;O2/25:1	0.0420332	2.99	0.003**	11.3497	4.40843		Cer 18:1;O2/25:1	0.125682	0.0420332	2.99	0.003**	0.0432631	0.208101		Cer 18:1;O2/25:1	0.0251738	0.0420205	0.6	0.549	-0.0572205	0.107568		Cer 18:1;O2/25:1	-0.0648675	0.0358029	-1.81	0.07	-0.13507	0.0053353		Cer 18:1;O2/25:1	-0.038066	0.0423779	-0.9	0.369	-0.121161	0.045029
	Cer 18:1;O2/26:0	0.0394922	-3.9	0.000**	12.9703	3.81509		Cer 18:1;O2/26:0	-0.154115	0.0394922	-3.9	0.000**	-0.231552	-0.0766788		Cer 18:1;O2/26:0	0.0151911	0.0394672	0.38	0.7	-0.0621965	0.0925787		Cer 18:1;O2/26:0	-0.0398719	0.0336274	-1.19	0.236	-0.105809	0.0260651		Cer 18:1;O2/26:0	0.0536384	0.0398028	1.35	0.178	-0.0244074	0.131684
	Cer 18:1;O2/26:1	0.042334	3.89	0.000**	5.71368	2.29024		Cer 18:1;O2/26:1	0.164742	0.042334	3.89	0.000**	0.0817328	0.247751		Cer 18:1;O2/26:1	-0.0242111	0.0423274	-0.57	0.567	-0.107207	0.0587849		Cer 18:1;O2/26:1	-0.11763	0.0360644	-3.26	0.001**	-0.188345	-0.0469143		Cer 18:1;O2/26:1	-0.0439963	0.0426873	-1.03	0.303	-0.127698	0.0397055
	Cer 18:2;O2/16:0	0.0446469	0.37	0.709	11.1954	2.77182		Cer 18:2;O2/16:0	0.0166727	0.0446469	0.37	0.709	-0.0708713	0.104217		Cer 18:2;O2/16:0	-0.0260702	0.044656	-0.58	0.559	-0.113632	0.0614917		Cer 18:2;O2/16:0	-0.0250164	0.0380485	-0.66	0.511	-0.0996222	0.0495895		Cer 18:2;O2/16:0	-0.0176836	0.0450358	-0.39	0.695	-0.10599	0.070623
	Cer 18:2;O2/18:0	0.0437207	1.43	0.153	9.34667	3.30017		Cer 18:2;O2/18:0	0.0625688	0.0437207	1.43	0.153	-0.0231593	0.148297		Cer 18:2;O2/18:0	-0.0086213	0.0437183	-0.2	0.844	-0.0943447	0.0771021		Cer 18:2;O2/18:0	-0.0618854	0.0372496	-1.66	0.097	-0.134925	0.011154		Cer 18:2;O2/18:0	-0.0149371	0.0440902	-0.34	0.735	-0.101389	0.0715154
	Cer 18:2;O2/22:0	0.0383586	-2.55	0.011**	81.4523	32.3746		Cer 18:2;O2/22:0	-0.0976933	0.0383586	-2.55	0.011**	-0.172907	-0.0224794		Cer 18:2;O2/22:0	0.0514897	0.0383599	1.34	0.18	-0.0237268	0.126706		Cer 18:2;O2/22:0	0.0347668	0.032684	1.06	0.288	-0.0293203	0.0988539		Cer 18:2;O2/22:0	-0.0200979	0.0386861	-0.52	0.603	-0.0959541	0.0557582
	Cer 18:2;O2/23:0	0.0380017	-1.24	0.214	58.7257	22.6194		Cer 18:2;O2/23:0	-0.0472159	0.0380017	-1.24	0.214	-0.12173	0.0272982		Cer 18:2;O2/23:0	0.0344657	0.0379909	0.91	0.364	-0.0400273	0.108959		Cer 18:2;O2/23:0	0.0028731	0.0323696	0.09	0.929	-0.0605976	0.0663438		Cer 18:2;O2/23:0	-0.0739748	0.038314	-1.93	0.054	-0.149101	0.001151
	Cer 18:2;O2/24:0	0.0393141	-3.36	0.001**	249.313	89.23		Cer 18:2;O2/24:0	-0.131969	0.0393141	-3.36	0.001**	-0.209056	-0.054881		Cer 18:2;O2/24:0	0.0399153	0.0393076	1.02	0.31	-0.0371595	0.11699		Cer 18:2;O2/24:0	0.0369892	0.0334915	1.1	0.269	-0.0286812	0.10266		Cer 18:2;O2/24:0	-0.0423787	0.0396419	-1.07	0.285	-0.120109	0.0353516
	Cer 18:2;O2/24:1	0.0397541	0.2	0.84	72.5662	26.3373		Cer 18:2;O2/24:1	0.0080225	0.0397541	0.2	0.84	-0.0699278	0.0859728		Cer 18:2;O2/24:1	0.0114452	0.0397364	0.29	0.773	-0.0664704	0.0893608		Cer 18:2;O2/24:1	-0.0741615	0.0338568	-2.19	0.029	-0.140548	-0.0077747		Cer 18:2;O2/24:1	-0.0893424	0.0400744	-2.23	0.026	-0.167921	-0.0107641
	Cer 18:2;O2/25:0	0.0414571	-0.92	0.356	10.4516	3.8468		Cer 18:2;O2/25:0	-0.0383068	0.0414571	-0.92	0.356	-0.119596	0.0429827		Cer 18:2;O2/25:0	-0.0366373	0.0414693	-0.88	0.377	-0.117951	0.0446762		Cer 18:2;O2/25:0	-0.0165472	0.0353333	-0.47	0.64	-0.0858292	0.0527347		Cer 18:2;O2/25:0	-0.0898472	0.041822	-2.15	0.032	-0.171852	-0.0078422
	Cer 18:2;O2/26:0	0.0421603	-2.09	0.037	3.04034	1.02285		Cer 18:2;O2/26:0	-0.0880743	0.0421603	-2.09	0.037	-0.170743	-0.0054058		Cer 18:2;O2/26:0	-0.0176989	0.0421669	-0.42	0.675	-0.10038	0.0649824		Cer 18:2;O2/26:0	0.0092314	0.0359277	0.26	0.797	-0.061216	0.0796788		Cer 18:2;O2/26:0	-0.005852	0.0425255	-0.14	0.891	-0.0892364	0.0775325
	HexCer 16:1;O2/16:0	0.0424793	0.45	0.65	6.78732	2.69837		HexCer 16:1;O2/16:0	0.0193029	0.0424793	0.45	0.65	-0.063991	0.102597		HexCer 16:1;O2/16:0	0.179902	0.0423318	4.25	0.000**	0.0968976	0.262907		HexCer 16:1;O2/16:0	-0.012286	0.0360682	-0.34	0.733	-0.0830088	0.0584369		HexCer 16:1;O2/16:0	-0.0421298	0.0426918	-0.99	0.324	-0.12584	0.0415808
	HexCer 16:1;O2/22:0	0.0429523	-1.11	0.265	33.4768	14.8341		HexCer 16:1;O2/22:0	-0.0478457	0.0429523	-1.11	0.265	-0.132067	0.0363757		HexCer 16:1;O2/22:0	0.173326	0.0428754	4.04	0.000**	0.0892551	0.257396		HexCer 16:1;O2/22:0	0.0419721	0.0365313	1.15	0.251	-0.0296589	0.113603		HexCer 16:1;O2/22:0	-0.0293146	0.04324	-0.68	0.498	-0.1141	0.0554709
	HexCer 16:1;O2/24:0	0.0418763	-2.23	0.026**	28.2996	12.6344		HexCer 16:1;O2/24:0	-0.0934783	0.0418763	-2.23	0.026**	-0.17559	-0.0113668		HexCer 16:1;O2/24:0	0.181306	0.041725	4.35	0.000**	0.0994911	0.263121		HexCer 16:1;O2/24:0	-0.008013	0.0355511	-0.23	0.822	-0.0777221	0.061696		HexCer 16:1;O2/24:0	-0.0784702	0.0420798	-1.86	0.062	-0.160981	0.0040404
	HexCer 18:1;O2/16:0	0.0425474	-3.02	0.003**	230.592	75.2724		HexCer 18:1;O2/16:0	-0.128518	0.0425474	-3.02	0.003**	-0.211946	-0.045091		HexCer 18:1;O2/16:0	0.0282802	0.0423899	0.67	0.505	-0.0548385	0.111399		HexCer 18:1;O2/16:0	-0.147839	0.0361177	-4.09	0.000**	-0.218659	-0.0770191		HexCer 18:1;O2/16:0	0.0399807	0.0427505	0.94	0.35	-0.0438448	0.123806
	HexCer 18:1;O2/18:0	0.0438286	-2.66	0.008**	28.8669	10.2411		HexCer 18:1;O2/18:0	-0.116453	0.0438286	-2.66	0.008**	-0.202393	-0.0305136		HexCer 18:1;O2/18:0	0.13936	0.0436193	3.19	0.001**	0.0538304	0.224889		HexCer 18:1;O2/18:0	-0.10171	0.0371652	-2.74	0.006**	-0.174584	-0.0288361		HexCer 18:1;O2/18:0	-0.0378201	0.0439903	-0.86	0.39	-0.124077	0.0484365
	HexCer 18:1;O2/22:0	0.041241	-6.31	0.000**	566.76	214.645		HexCer 18:1;O2/22:0	-0.260272	0.041241	-6.31	0.000**	-0.341138	-0.179406		HexCer 18:1;O2/22:0	0.0605502	0.0412159	1.47	0.142	-0.0202664	0.141367		HexCer 18:1;O2/22:0	-0.0208252	0.0351174	-0.59	0.553	-0.0896838	0.0480333		HexCer 18:1;O2/22:0	0.0843973	0.0415664	2.03	0.042	0.0028935	0.165901
	HexCer 18:1;O2/23:0	0.0416779	-3.65	0.000**	208.915	77.5914		HexCer 18:1;O2/23:0	-0.152007	0.0416779	-3.65	0.000**	-0.23373	-0.0702849		HexCer 18:1;O2/23:0	0.0980312	0.0415551	2.36	0.018	0.0165495	0.179513		HexCer 18:1;O2/23:0	-0.0813682	0.0354064	-2.3	0.022	-0.150793	-0.011943		HexCer 18:1;O2/23:0	0.0022759	0.0419085	0.05	0.957	-0.0798987	0.0844506
	HexCer 18:1;O2/24:0	0.0407936	-5.03	0.000**	748.962	282.8		HexCer 18:1;O2/24:0	-0.205222	0.0407936	-5.03	0.000**	-0.28521	-0.125233		HexCer 18:1;O2/24:0	0.0615185	0.0407274	1.51	0.131	-0.0183402	0.141377		HexCer 18:1;O2/24:0	-0.0660674	0.0347012	-1.9	0.057	-0.13411	0.0019751		HexCer 18:1;O2/24:0	0.021801	0.0410737	0.53	0.596	-0.0587369	0.102339
	HexCer 18:1;O2/24:1	0.0423857	-2.36	0.019**	515.416	209.43		HexCer 18:1;O2/24:1	-0.0998296	0.0423857	-2.36	0.019**	-0.18294	-0.0167192		HexCer 18:1;O2/24:1	0.0459365	0.0422238	1.09	0.277	-0.0368564	0.128729		HexCer 18:1;O2/24:1	-0.152452	0.0359762	-4.24	0.000**	-0.222994	-0.0819093		HexCer 18:1;O2/24:1	-0.0108806	0.0425829	-0.26	0.798	-0.0943776	0.0726164
	HexCer 18:1;O2/25:0	0.0419801	-2.43	0.015**	14.6842	5.61395		HexCer 18:1;O2/25:0	-0.101876	0.0419801	-2.43	0.015**	-0.184191	-0.0195606		HexCer 18:1;O2/25:0	0.0329993	0.0419093	0.79	0.431	-0.0491768	0.115175		HexCer 18:1;O2/25:0	-0.099329	0.0357082	-2.78	0.005**	-0.169346	-0.029312		HexCer 18:1;O2/25:0	-0.0080925	0.0422657	-0.19	0.848	-0.0909675	0.0747825
	HexCer 18:1;O2/26:0	0.0418597	-3.3	0.001**	3.87998	1.49413		HexCer 18:1;O2/26:0	-0.138213	0.0418597	-3.3	0.001**	-0.220291	-0.0561337		HexCer 18:1;O2/26:0	0.0587036	0.0418456	1.4	0.161	-0.0233476	0.140755		HexCer 18:1;O2/26:0	-0.0085973	0.0356539	-0.24	0.809	-0.0785079	0.0613133		HexCer 18:1;O2/26:0	-0.0353199	0.0422015	-0.84	0.403	-0.118069	0.0474292
	HexCer 18:2;O2/16:0	0.0426265	-4.46	0.000**	15.362	4.61831		HexCer 18:2;O2/16:0	-0.190143	0.0426265	-4.46	0.000**	-0.273725	-0.106561		HexCer 18:2;O2/16:0	0.103625	0.0425413	2.44	0.015	0.0202095	0.18704		HexCer 18:2;O2/16:0	-0.0477833	0.0362467	-1.32	0.188	-0.118856	0.0232895		HexCer 18:2;O2/16:0	0.04001	0.0429031	0.93	0.351	-0.0441148	0.124135
	HexCer 18:2;O2/22:0	0.0422895	-4.97	0.000**	61.8091	23.8211		HexCer 18:2;O2/22:0	-0.210072	0.0422895	-4.97	0.000**	-0.292994	-0.12715		HexCer 18:2;O2/22:0	0.0468938	0.0422867	1.11	0.268	-0.0360224	0.12981		HexCer 18:2;O2/22:0	-0.0141288	0.0360297	-0.39	0.695	-0.0847763	0.0565187		HexCer 18:2;O2/22:0	0.0081291	0.0426463	0.19	0.849	-0.0754922	0.0917505
	HexCer 18:2;O2/23:0	0.0422578	-2.97	0.003**	26.0621	10.2392		HexCer 18:2;O2/23:0	-0.125659	0.0422578	-2.97	0.003**	-0.208519	-0.0427998		HexCer 18:2;O2/23:0	0.109452	0.0421431	2.6	0.009**	0.0268171	0.192086		HexCer 18:2;O2/23:0	-0.0671636	0.0359074	-1.87	0.062	-0.137571	0.0032441		HexCer 18:2;O2/23:0	-0.0255919	0.0425015	-0.6	0.547	-0.108929	0.0577455
	HexCer 18:2;O2/24:0	0.0407319	-5.87	0.000**	107.909	42.5507		HexCer 18:2;O2/24:0	-0.239045	0.0407319	-5.87	0.000**	-0.318912	-0.159177		HexCer 18:2;O2/24:0	0.0515997	0.0406732	1.27	0.205	-0.0281527	0.131352		HexCer 18:2;O2/24:0	-0.0693049	0.034655	-2	0.046	-0.137257	-0.0013529		HexCer 18:2;O2/24:0	0.009792	0.0410191	0.24	0.811	-0.0706388	0.0902227
	HexCer 18:2;O2/24:1	0.0417046	-1.42	0.157	48.1886	18.4275		HexCer 18:2;O2/24:1	-0.0590397	0.0417046	-1.42	0.157	-0.140815	0.0227351		HexCer 18:2;O2/24:1	-0.0176371	0.0416144	-0.42	0.672	-0.099235	0.0639608		HexCer 18:2;O2/24:1	-0.160933	0.0354569	-4.54	0.000**	-0.230457	-0.0914087		HexCer 18:2;O2/24:1	-0.0122838	0.0419683	-0.29	0.77	-0.0945757	0.070008
	Hex2Cer 16:1;O2/16:0	0.0438599	-0.1	0.921	16.9484	6.20637		Hex2Cer 16:1;O2/16:0	-0.0043349	0.0438599	-0.1	0.921	-0.0903358	0.0816661		Hex2Cer 16:1;O2/16:0	0.209968	0.0437232	4.8	0.000**	0.124235	0.295701		Hex2Cer 16:1;O2/16:0	0.0639568	0.0372537	1.72	0.086	-0.0090907	0.137004		Hex2Cer 16:1;O2/16:0	-0.0920369	0.044095	-2.09	0.037	-0.178499	-0.0055749
	Hex2Cer 18:1;O2/14:0	0.0424474	-2.7	0.007**	9.65385	3.69417		Hex2Cer 18:1;O2/14:0	-0.114815	0.0424474	-2.7	0.007**	-0.198046	-0.0315838		Hex2Cer 18:1;O2/14:0	0.0601868	0.0424373	1.42	0.156	-0.0230248	0.143398		Hex2Cer 18:1;O2/14:0	0.0508407	0.0361581	1.41	0.16	-0.0200585	0.12174		Hex2Cer 18:1;O2/14:0	-0.0411338	0.0427983	-0.96	0.337	-0.125053	0.0427855
	Hex2Cer 18:1;O2/16:0	0.0416582	-3.44	0.001**	466.594	133.048		Hex2Cer 18:1;O2/16:0	-0.143304	0.0416582	-3.44	0.001**	-0.224988	-0.0616198		Hex2Cer 18:1;O2/16:0	0.0387601	0.0416702	0.93	0.352	-0.0429473	0.120468		Hex2Cer 18:1;O2/16:0	0.0058544	0.0355045	0.16	0.869	-0.0637632	0.075472		Hex2Cer 18:1;O2/16:0	0.0171155	0.0420246	0.41	0.684	-0.0652869	0.0995178
	Hex2Cer 18:1;O2/24:0	0.0436008	-3.89	0.000**	37.6153	16.5254		Hex2Cer 18:1;O2/24:0	-0.169696	0.0436008	-3.89	0.000**	-0.255189	-0.0842027		Hex2Cer 18:1;O2/24:0	0.106012	0.0435719	2.43	0.015	0.0205755	0.191448		Hex2Cer 18:1;O2/24:0	0.0199177	0.0371248	0.54	0.592	-0.052877	0.0927123		Hex2Cer 18:1;O2/24:0	0.0414096	0.0439424	0.94	0.346	-0.0447532	0.127572
	Hex2Cer 18:1;O2/24:1	0.0429193	-2.43	0.015**	52.8146	19.4435		Hex2Cer 18:1;O2/24:1	-0.104266	0.0429193	-2.43	0.015**	-0.188423	-0.02011		Hex2Cer 18:1;O2/24:1	0.0670173	0.0428914	1.56	0.118	-0.0170846	0.151119		Hex2Cer 18:1;O2/24:1	-0.0318427	0.036545	-0.87	0.384	-0.1035	0.0398151		Hex2Cer 18:1;O2/24:1	0.0141752	0.0432562	0.33	0.743	-0.070642	0.0989924
	Hex2Cer 18:2;O2/16:0	0.0421764	-4.25	0.000**	34.2781	10.4198		Hex2Cer 18:2;O2/16:0	-0.179389	0.0421764	-4.25	0.000**	-0.262088	-0.0966886		Hex2Cer 18:2;O2/16:0	0.0849314	0.0421582	2.01	0.044	0.0022672	0.167596		Hex2Cer 18:2;O2/16:0	0.0028632	0.0359203	0.08	0.936	-0.0675696	0.0732961		Hex2Cer 18:2;O2/16:0	0.001198	0.0425167	0.03	0.978	-0.0821693	0.0845653
	SM 16:1;O2/16:0	0.0380787	2.34	0.019**	3531.22	1143.35		SM 16:1;O2/16:0	0.0891834	0.0380787	2.34	0.019**	0.0145182	0.163849		SM 16:1;O2/16:0	0.199859	0.0379026	5.27	0.000**	0.125539	0.274179		SM 16:1;O2/16:0	0.0376944	0.0322944	1.17	0.243	-0.0256287	0.101017		SM 16:1;O2/16:0	-0.121169	0.038225	-3.17	0.002	-0.196121	-0.0462167
	SM 16:1;O2/18:0	0.0412876	3	0.003**	2271.62	738.691		SM 16:1;O2/18:0	0.124053	0.0412876	3	0.003**	0.0430961	0.20501		SM 16:1;O2/18:0	0.137971	0.0412021	3.35	0.001**	0.0571812	0.21876		SM 16:1;O2/18:0	0.0050224	0.0351057	0.14	0.886	-0.0638132	0.0738579		SM 16:1;O2/18:0	-0.0712137	0.0415525	-1.71	0.087	-0.15269	0.0102629
	SM 16:1;O2/20:0	0.0433773	2.7	0.007**	1204.14	359.029		SM 16:1;O2/20:0	0.117025	0.0433773	2.7	0.007**	0.03197	0.202079		SM 16:1;O2/20:0	0.149815	0.0433278	3.46	0.001**	0.0648571	0.234772		SM 16:1;O2/20:0	0.0637243	0.0369168	1.73	0.084	-0.0086625	0.136111		SM 16:1;O2/20:0	-0.0666334	0.0436962	-1.52	0.127	-0.152313	0.0190467
	SM 16:1;O2/22:0	0.0426152	1.93	0.054	3285.94	1040.18		SM 16:1;O2/22:0	0.0822865	0.0426152	1.93	0.054	-0.0012737	0.165847		SM 16:1;O2/22:0	0.116628	0.0425322	2.74	0.006**	0.0332305	0.200026		SM 16:1;O2/22:0	0.152891	0.036239	4.22	0.000**	0.0818332	0.223949		SM 16:1;O2/22:0	-0.081866	0.0428939	-1.91	0.056	-0.165973	0.0022409
	SM 16:1;O2/24:0	0.0412668	0.11	0.914	1745.24	625.161		SM 16:1;O2/24:0	0.0044598	0.0412668	0.11	0.914	-0.0764566	0.0853763		SM 16:1;O2/24:0	0.0815758	0.0412393	1.98	0.048	0.0007133	0.162438		SM 16:1;O2/24:0	0.0817995	0.0351374	2.33	0.02	0.0129017	0.150697		SM 16:1;O2/24:0	-0.0398067	0.0415901	-0.96	0.339	-0.121357	0.0417436
	SM 16:1;O2/24:1	0.042745	5.97	0.000**	2425.59	725.683		SM 16:1;O2/24:1	0.25529	0.042745	5.97	0.000**	0.171475	0.339105		SM 16:1;O2/24:1	0.0953175	0.0427046	2.23	0.026	0.0115819	0.179053		SM 16:1;O2/24:1	-0.0037415	0.0363858	-0.1	0.918	-0.0750872	0.0676042		SM 16:1;O2/24:1	-0.0714734	0.0430678	-1.66	0.097	-0.155921	0.0129743
	SM 18:1;O2/14:0	0.0359109	-2	0.045	1472.12	463.152		SM 18:1;O2/14:0	-0.0719821	0.0359109	-2	0.045	-0.142397	-0.0015677		SM 18:1;O2/14:0	0.0505486	0.0358914	1.41	0.159	-0.0198276	0.120925		SM 18:1;O2/14:0	0.0070398	0.0305807	0.23	0.818	-0.0529232	0.0670028		SM 18:1;O2/14:0	-0.0746474	0.0361966	-2.06	0.039	-0.145622	-0.0036727
	SM 18:1;O2/16:0	0.0394658	-4.17	0.000**	63229.4	9199.03		SM 18:1;O2/16:0	-0.164721	0.0394658	-4.17	0.000**	-0.242106	-0.0873357		SM 18:1;O2/16:0	0.128279	0.0392939	3.26	0.001**	0.0512307	0.205326		SM 18:1;O2/16:0	-0.0825138	0.0334798	-2.46	0.014	-0.148161	-0.0168664		SM 18:1;O2/16:0	0.0056909	0.039628	0.14	0.886	-0.0720122	0.083394
	SM 18:1;O2/18:0	0.0426656	-1.13	0.257	6384.56	1556.17		SM 18:1;O2/18:0	-0.0483713	0.0426656	-1.13	0.257	-0.13203	0.0352879		SM 18:1;O2/18:0	0.0629899	0.0425388	1.48	0.139	-0.0204207	0.1464		SM 18:1;O2/18:0	-0.110339	0.0362446	-3.04	0.002**	-0.181407	-0.0392698		SM 18:1;O2/18:0	0.0167231	0.0429006	0.39	0.697	-0.0673969	0.100843
	SM 18:1;O2/20:0	0.042099	-1.04	0.297	4034.51	1025.3		SM 18:1;O2/20:0	-0.0439478	0.042099	-1.04	0.297	-0.126496	0.0386005		SM 18:1;O2/20:0	0.0238228	0.0420315	0.57	0.571	-0.0585931	0.106239		SM 18:1;O2/20:0	-0.0909649	0.0358123	-2.54	0.011	-0.161186	-0.0207437		SM 18:1;O2/20:0	0.037642	0.042389	0.89	0.375	-0.0454747	0.120759
	SM 18:1;O2/22:0	0.0392962	-4.6	0.000**	12373.1	2931.28		SM 18:1;O2/22:0	-0.18086	0.0392962	-4.6	0.000**	-0.257913	-0.103808		SM 18:1;O2/22:0	0.0708307	0.039336	1.8	0.072	-0.0062998	0.147961		SM 18:1;O2/22:0	0.063252	0.0335157	1.89	0.059	-0.0024659	0.12897		SM 18:1;O2/22:0	0.0763294	0.0396706	1.92	0.054	-0.001457	0.154116
	SM 18:1;O2/23:0	0.0353967	-1.98	0.047	5352.8	1634.01		SM 18:1;O2/23:0	-0.0702478	0.0353967	-1.98	0.047	-0.139654	-0.0008415		SM 18:1;O2/23:0	0.0251859	0.0353955	0.71	0.477	-0.044218	0.0945897		SM 18:1;O2/23:0	-0.0113405	0.0301582	-0.38	0.707	-0.0704751	0.047794		SM 18:1;O2/23:0	0.0206224	0.0356965	0.58	0.564	-0.0493718	0.0906165
	SM 18:1;O2/24:0	0.0369665	-5.22	0.000**	10102	3016.6		SM 18:1;O2/24:0	-0.193079	0.0369665	-5.22	0.000**	-0.265563	-0.120594		SM 18:1;O2/24:0	0.0250708	0.0369872	0.68	0.498	-0.0474541	0.0975957		SM 18:1;O2/24:0	0.054656	0.0315144	1.73	0.083	-0.0071378	0.11645		SM 18:1;O2/24:0	0.0638891	0.0373017	1.71	0.087	-0.0092526	0.137031
	SM 18:1;O2/24:1	0.04094	0.53	0.594	19921.3	4549.06		SM 18:1;O2/24:1	0.0218221	0.04094	0.53	0.594	-0.0584535	0.102098		SM 18:1;O2/24:1	-0.0233834	0.0409034	-0.57	0.568	-0.103587	0.0568204		SM 18:1;O2/24:1	-0.0994586	0.0348511	-2.85	0.004**	-0.167795	-0.0311221		SM 18:1;O2/24:1	0.0094614	0.0412513	0.23	0.819	-0.0714245	0.0903474
	SM 18:2;O2/14:0	0.0347261	-3.22	0.001**	309.373	111.32		SM 18:2;O2/14:0	-0.111964	0.0347261	-3.22	0.001**	-0.180055	-0.0438729		SM 18:2;O2/14:0	0.0293165	0.0347196	0.84	0.399	-0.038762	0.097395		SM 18:2;O2/14:0	0.037476	0.0295823	1.27	0.205	-0.0205293	0.0954813		SM 18:2;O2/14:0	-0.0295815	0.0350148	-0.84	0.398	-0.098239	0.039076
	SM 18:2;O2/16:0	0.0334685	-4.04	0.000**	10663.3	2717.04		SM 18:2;O2/16:0	-0.135199	0.0334685	-4.04	0.000**	-0.200824	-0.0695739		SM 18:2;O2/16:0	0.0474765	0.0334441	1.42	0.156	-0.0181012	0.113054		SM 18:2;O2/16:0	-0.0303823	0.0284956	-1.07	0.286	-0.0862568	0.0254921		SM 18:2;O2/16:0	-0.0078806	0.0337286	-0.23	0.815	-0.0740159	0.0582548
	SM 18:2;O2/18:0	0.043244	-4.56	0.000**	3532.25	894.8		SM 18:2;O2/18:0	-0.197396	0.043244	-4.56	0.000**	-0.282189	-0.112603		SM 18:2;O2/18:0	0.100012	0.04318	2.32	0.021	0.015344	0.18468		SM 18:2;O2/18:0	-0.0361577	0.0367909	-0.98	0.326	-0.108298	0.0359823		SM 18:2;O2/18:0	-0.0001792	0.0435473	0	0.997	-0.0855671	0.0852088
	SM 18:2;O2/20:0	0.0416844	-0.62	0.533	1108.81	278.653		SM 18:2;O2/20:0	-0.0259844	0.0416844	-0.62	0.533	-0.10772	0.0557508		SM 18:2;O2/20:0	-0.0107133	0.041692	-0.26	0.797	-0.0924635	0.0710369		SM 18:2;O2/20:0	-0.0045476	0.0355231	-0.13	0.898	-0.0742016	0.0651065		SM 18:2;O2/20:0	-0.0120025	0.0420466	-0.29	0.775	-0.094448	0.0704429
	SM 18:2;O2/22:0	0.0400857	-3.65	0.000**	6358.59	1602.78		SM 18:2;O2/22:0	-0.146408	0.0400857	-3.65	0.000**	-0.225009	-0.0678077		SM 18:2;O2/22:0	0.0371688	0.0401016	0.93	0.354	-0.0414629	0.115801		SM 18:2;O2/22:0	0.0730564	0.034168	2.14	0.033	0.0060594	0.140053		SM 18:2;O2/22:0	0.0217142	0.0404427	0.54	0.591	-0.0575863	0.101015
	SM 18:2;O2/23:0	0.0366634	-2.25	0.024**	1991.17	655.157		SM 18:2;O2/23:0	-0.0826173	0.0366634	-2.25	0.024**	-0.154507	-0.0107273		SM 18:2;O2/23:0	0.0125906	0.0366677	0.34	0.731	-0.0593078	0.084489		SM 18:2;O2/23:0	0.0068326	0.0312422	0.22	0.827	-0.0544274	0.0680926		SM 18:2;O2/23:0	-0.0059834	0.0369795	-0.16	0.871	-0.0784933	0.0665265
	SM 18:2;O2/24:0	0.0370494	-3.37	0.001**	5998.48	1780.02		SM 18:2;O2/24:0	-0.124704	0.0370494	-3.37	0.001**	-0.197351	-0.0520573		SM 18:2;O2/24:0	-0.0167868	0.0370362	-0.45	0.65	-0.0894079	0.0558342		SM 18:2;O2/24:0	0.0442782	0.0315562	1.4	0.161	-0.0175975	0.106154		SM 18:2;O2/24:0	-0.0077328	0.0373512	-0.21	0.836	-0.0809715	0.0655059
	SM 18:2;O2/24:1	0.0397285	1.43	0.154	8110.62	1931.29		SM 18:2;O2/24:1	0.056645	0.0397285	1.43	0.154	-0.0212551	0.134545		SM 18:2;O2/24:1	-0.018505	0.0397129	-0.47	0.641	-0.0963744	0.0593644		SM 18:2;O2/24:1	-0.0861248	0.0338368	-2.55	0.011	-0.152472	-0.0197773		SM 18:2;O2/24:1	-0.021183	0.0400506	-0.53	0.597	-0.0997147	0.0573486
	SPBP 16:1;O2	0.0439432	-0.08	0.936	91.9898	25.5478		SPBP 16:1;O2	-0.0035484	0.0439432	-0.08	0.936	-0.0897127	0.0826159		SPBP 16:1;O2	0.136901	0.0438977	3.12	0.002**	0.0508254	0.222976		SPBP 16:1;O2	0.0773576	0.0374024	2.07	0.039	0.0040186	0.150697		SPBP 16:1;O2	-0.0227397	0.044271	-0.51	0.608	-0.109547	0.0640674
	SPBP 17:1;O2	0.0455221	2.24	0.025**	19.9152	4.81801		SPBP 17:1;O2	0.10208	0.0455221	2.24	0.025**	0.01282	0.19134		SPBP 17:1;O2	0.0420339	0.0455002	0.92	0.356	-0.0471834	0.131251		SPBP 17:1;O2	0.0784571	0.0387678	2.02	0.043	0.0024409	0.154473		SPBP 17:1;O2	-0.0237799	0.0458871	-0.52	0.604	-0.113756	0.0661961
	SPBP 18:0;O2	0.0461997	-2.24	0.025**	159.892	46.6572		SPBP 18:0;O2	-0.103277	0.0461997	-2.24	0.025**	-0.193866	-0.012688		SPBP 18:0;O2	-0.0389679	0.0461664	-0.84	0.399	-0.129492	0.0515558		SPBP 18:0;O2	0.0490234	0.0393354	1.25	0.213	-0.0281059	0.126153		SPBP 18:0;O2	0.0789073	0.0465591	1.69	0.09	-0.0123862	0.170201
	SPBP 18:1;O2	0.0450698	-3.23	0.001**	1059.82	261.787		SPBP 18:1;O2	-0.145701	0.0450698	-3.23	0.001**	-0.234074	-0.0573275		SPBP 18:1;O2	-0.0033608	0.0450561	-0.07	0.941	-0.0917073	0.084985		SPBP 18:1;O2	0.0188512	0.0383894	0.49	0.623	-0.0564232	0.0941255		SPBP 18:1;O2	0.090302	0.0454393	1.99	0.047	0.0012042	0.1794
	SPBP 18:2;O2	0.0447887	-4.03	0.000**	299.65	65.783		SPBP 18:2;O2	-0.180661	0.0447887	-4.03	0.000**	-0.268483	-0.0928392		SPBP 18:2;O2	-0.0334741	0.0447587	-0.75	0.455	-0.121237	0.0542893		SPBP 18:2;O2	-0.0050096	0.038136	-0.13	0.895	-0.0797871	0.0697679		SPBP 18:2;O2	0.107599	0.0451394	2.38	0.017	0.0190892	0.196109
	SPB 16:1;O2	0.0450878	-0.33	0.745	3.81769	2.82504		SPB 16:1;O2	-0.0146865	0.0450878	-0.33	0.745	-0.103095	0.073722		SPB 16:1;O2	0.073005	0.0450868	1.62	0.106	-0.0154017	0.161412		SPB 16:1;O2	0.0388002	0.0384155	1.01	0.313	-0.0365254	0.114126		SPB 16:1;O2	-0.0100709	0.0454702	-0.22	0.825	-0.0992294	0.0790876
	SPB 18:0;O2	0.046503	-2.59	0.010**	18.4879	20.047		SPB 18:0;O2	-0.120479	0.046503	-2.59	0.010**	-0.211663	-0.0292957		SPB 18:0;O2	0.0480581	0.0465018	1.03	0.301	-0.0431232	0.139239		SPB 18:0;O2	0.0155398	0.0396212	0.39	0.695	-0.0621499	0.0932295		SPB 18:0;O2	0.0207519	0.0468973	0.44	0.658	-0.0712049	0.112709
	SPB 18:1;O2	0.0461853	-3.05	0.002**	67.0135	76.1543		SPB 18:1;O2	-0.140898	0.0461853	-3.05	0.002**	-0.231459	-0.0503371		SPB 18:1;O2	0.0327105	0.0461782	0.71	0.479	-0.0578363	0.123257		SPB 18:1;O2	-0.0096735	0.0393455	-0.25	0.806	-0.0868225	0.0674756		SPB 18:1;O2	0.0555596	0.0465709	1.19	0.233	-0.0357572	0.146876
	SPB 18:2;O2	0.0461978	-3.45	0.001**	17.8593	15.9677		SPB 18:2;O2	-0.159198	0.0461978	-3.45	0.001**	-0.249783	-0.0686125		SPB 18:2;O2	0.0267262	0.0461994	0.58	0.563	-0.0638621	0.117315		SPB 18:2;O2	0.0087861	0.0393635	0.22	0.823	-0.0683984	0.0859705		SPB 18:2;O2	0.0446979	0.0465923	0.96	0.337	-0.0466608	0.136057
	1 We quantified 26 ceramides (Cer), 16 hexosylceramides (HexCer), 6 dihexosylceramides (Hex2Cer), 22 sphingomyelins (SM), 5 sphingoid base phosphates (SPBP) and 4 sphingoid bases (SPB) for a total of 79 sphingolipid species.							1 Values are beta coefficients from linear regression analysis representing the change per SD in circulating sphingolipids (log-transformed values) for every 5% of total energy intake increment in nutrient intake.								1 Values are beta coefficients from linear regression analysis representing the change per SD in circulating sphingolipids (log-transformed values) for every 5% of total energy intake increment in nutrient intake.								1 Values are beta coefficients from linear regression analysis representing the change per SD in circulating sphingolipids (log-transformed values) for every 5% of total energy intake increment in nutrient intake.								1 Values are beta coefficients from linear regression analysis representing the change per SD in circulating sphingolipids (log-transformed values) for every 5% of total energy intake increment in nutrient intake.
								2 We quantified 26 ceramides (Cer), 16 hexosylceramides (HexCer), 6 dihexosylceramides (Hex2Cer), 22 sphingomyelins (SM), 5 sphingoid base phosphates (SPBP) and 4 sphingoid bases (SPB) for a total of 79 sphingolipid species.								2 We quantified 26 ceramides (Cer), 16 hexosylceramides (HexCer), 6 dihexosylceramides (Hex2Cer), 22 sphingomyelins (SM), 5 sphingoid base phosphates (SPBP) and 4 sphingoid bases (SPB) for a total of 79 sphingolipid species.								2 We quantified 26 ceramides (Cer), 16 hexosylceramides (HexCer), 6 dihexosylceramides (Hex2Cer), 22 sphingomyelins (SM), 5 sphingoid base phosphates (SPBP) and 4 sphingoid bases (SPB) for a total of 79 sphingolipid species.								2 We quantified 26 ceramides (Cer), 16 hexosylceramides (HexCer), 6 dihexosylceramides (Hex2Cer), 22 sphingomyelins (SM), 5 sphingoid base phosphates (SPBP) and 4 sphingoid bases (SPB) for a total of 79 sphingolipid species.
								3 We adjusted for age, sex, energy intake, BMI, alcohol intake, physical activity, cigarette smoking, total fat intake, high-density lipoprotein cholesterol, low-density lipoprotein cholesterol and triglycerides. Associations that are statistically significant (adjusted P < 0.050) are in bold.								3 We adjusted for age, sex, energy intake, BMI, alcohol intake, physical activity, cigarette smoking, total fat intake, high-density lipoprotein cholesterol, low-density lipoprotein cholesterol and triglycerides. Associations that are statistically significant (adjusted P < 0.050) are in bold.								3 We adjusted for age, sex, energy intake, BMI, alcohol intake, physical activity, cigarette smoking, total fat intake, high-density lipoprotein cholesterol, low-density lipoprotein cholesterol and triglycerides. Associations that are statistically significant (adjusted P < 0.050) are in bold.								3 We adjusted for age, sex, energy intake, BMI, alcohol intake, physical activity, cigarette smoking, total fat intake, high-density lipoprotein cholesterol, low-density lipoprotein cholesterol and triglycerides. Associations that are statistically significant (adjusted P < 0.050) are in bold.
